# Supplementary material for: Arbuscular mycorrhizal fungi strongly influence the endorhizosphere of grapevine rootstock with soil type as a key factor
Source: Mycorrhiza. 2025 Mar 5;35(2):17. doi: 10.1007/s00572-025-01194-8 (PMC11882661; doi:10.1007/s00572-025-01194-8)
Supplement: Supplementary file 1 — Supplementary file1 (XLSX 5257 KB) [file 572_2025_1194_MOESM1_ESM.xlsx]

## Sheet: Table S1
Arbuscular mycorrhizal fungi strongly influence the endorhizosphere of grapevine rootstocks with soil type as a key factor.		Table S1: Applied fertilizers.
K. Štůsková1, A. Vavřiník2, E. Hakalová1, J. Čechová1, D. Gramaje3, A. Eichmeier1		Sub-region	Fertilizer	Year of application
1 Mendeleum – Institute of Genetics, Mendel University in Brno, Valtická 334, 69144, Lednice, Czech Republic.		Mikulov	Cererit 200kg/ha	2018
2 Department of Viticulture and Enology, Mendel University in Brno, Valtická 337, 691 44 Lednice, Czech Republic			Crushed grapevine wood	2018, 2019, 2020
3 Instituto de Ciencias de la Vid y del Vino, Consejo, Universidad de la Rioja - Gobierno de la Rioja, Logroño 26007, Spain			Mulching + cultivation	2018, 2019, 2021
			Green Manuring (Ploughing)	2020
		Slovácko	without fertilizer application	-
		Znojmo	Solfernus - sulphur (800g/kg)	2018
			Sulfomax - microelemental sulfur (800 g/l)	2019, 2020
			Prew-B2 - boron, orange oil	2018
			compost leachate	2019, 2020
			Fertileader gold - boron, molybden	2019, 2020
		*this data was not provided for the areas of Litoměřice and Velké Pavlovice

## Sheet: Table S2
Arbuscular mycorrhizal fungi strongly influence the endorhizosphere of grapevine rootstocks with soil type as a key factor.		Table S2: Applied preparations to protect the grapevine.
K. Štůsková1, A. Vavřiník2, E. Hakalová1, J. Čechová1, D. Gramaje3, A. Eichmeier1		Sub-region	Preparation	Active substance	Number of applications			Disease
1 Mendeleum – Institute of Genetics, Mendel University in Brno, Valtická 334, 69144, Lednice, Czech Republic.					2018	2019	2020
2 Department of Viticulture and Enology, Mendel University in Brno, Valtická 337, 691 44 Lednice, Czech Republic		Mikulov	Melody Combi	C9H4Cl3NO2S; C18H28N2O3	1	0	0	Grape downy mildew
3 Instituto de Ciencias de la Vid y del Vino, Consejo, Universidad de la Rioja - Gobierno de la Rioja, Logroño 26007, Spain			Typhlodromus pyri	Typhlodromus pyri	1	1	1	Rust mite of grapevine, Grape erineum mite
			Vitisan	KHCO3	3	2	3	Grape downy mildew, Grape powdery mildew
			Cuproxat	CuSO4	3	2	3	Grape downy mildew
			Kumulus	S (800 g/kg)	3	0	0	Grape powdery mildew
			RAK 1+2M	pheromones	0	1	0	Grape moth
			Cymbal	C7H10N4O3	0	1	0	Grape downy mildew
			Sercadis	C18H12F5N3O	0	2	0	Grape powdery mildew
			Flowbrix	Cu2Cl(OH)3	0	1	0	Grape downy mildew
			Prosper	C18H34NO2	0	1	0	Grape powdery mildew
			Vivando	C19H21BrO5	0	0	1	Grape powdery mildew
		Slovácko	Airone	CuCO₃, Cu2Cl(OH)3	1	1	0	Grape powdery mildew
			Dynali	C19H17Cl2N3O3, C20H17F5N2O2	2	2	2	Grape powdery mildew
			Falcon	C16H22ClN3O, C14H18ClN3O2, C18H34NO2	3	0	1	Grape powdery mildew
			Karathane	C18H24N2O6	1	1	0	Grape powdery mildew
			Kumulus	S (800 g/kg)	6	4	4	Grape powdery mildew
			Melody Combi	C9H4Cl3NO2S; C18H28N2O3	1	0	0	Grape downy mildew
			Luna Experience	C16H11ClF6N2O, C16H22ClN3O	1	0	1	Grape powdery mildew
			Profiler	C6H18AlO9P3, C14H8Cl3F3N2O	2	1	0	Grape downy mildew
			Aquavitrin	K2O.nSiO2	1	1	1	Increasing plant resistance
			Mythos	C12H13N3	1	0	0	Grape downy mildew
			Ridomil Gol Combi	C15H21NO4, C40H60Mn9N20S40Zn	2	2	0	Grape downy mildew
			Switch	C12H6F2N2O2	1	1	0	Grape downy mildew
			Folpan	C9H4Cl3NO2S	1	0	2	Grape downy mildew
			Teldor	C14H17Cl2NO2	0	1	1	Grape downy mildew
		Znojmo	Flowbrix	Cu2Cl(OH)3	5	7	6	Grape downy mildew
			Memcomba	oligosaccharides obtained by enzymatic hydrolysis of the cell wall of the yeast Sacharomyces cerevisiae, Zn, Mn	2	2	2	Increasing plant resistance
			Vitisan	KHCO3	2	6	6	Grape downy mildew, Grape powdery mildew
			HF-Mycol	fennel oil	2	0	0	Increasing plant resistance
			Serenade	Bacillus subtilis spores strain QST 713	2	2	2	Grape white rot
			Airone	CuCO₃, Cu2Cl(OH)3	0	0	1	Grape powdery mildew
		*this data was not provided for the areas of Litoměřice and Velké Pavlovice

## Sheet: Table S3
Arbuscular mycorrhizal fungi strongly influence the endorhizosphere of grapevine rootstocks with soil type as a key factor.		Table S3: Formulas for calculating alpha diversity
K. Štůsková1, A. Vavřiník2, E. Hakalová1, J. Čechová1, D. Gramaje3, A. Eichmeier1		Richness (number of species, S, 0D)	#VALUE!
1 Mendeleum – Institute of Genetics, Mendel University in Brno, Valtická 334, 69144, Lednice, Czech Republic.		Shannon index (H´)	#VALUE!
2 Department of Viticulture and Enology, Mendel University in Brno, Valtická 337, 691 44 Lednice, Czech Republic		Simpson index (D)	#VALUE!
3 Instituto de Ciencias de la Vid y del Vino, Consejo, Universidad de la Rioja - Gobierno de la Rioja, Logroño 26007, Spain		Gini-simpson index (GS)	#VALUE!
		Shannon´s eveness (J)	#VALUE!
		Simpson´s eveness (equitability)	#VALUE!
		Shannon´s diversity (1D)	#VALUE!
		Simpson´s diversity (2D)	#VALUE!
		i = individuals; ni = total abundance of one individual; N = total abundance of all individuals

## Sheet: Table S4
Arbuscular mycorrhizal fungi strongly influence the endorhizosphere of grapevine rootstocks with soil type as a key factor.		Table S3: Abundance of detected OTUs in the ITS library.
K. Štůsková1, A. Vavřiník2, E. Hakalová1, J. Čechová1, D. Gramaje3, A. Eichmeier1		Genus	LE				ME				PE				SE				ZE
1 Mendeleum – Institute of Genetics, Mendel University in Brno, Valtická 334, 69144, Lednice, Czech Republic.			1	2	3	4	1	2	3	4	1	2	3	4	1	2	3	4	1	2	3	4
2 Department of Viticulture and Enology, Mendel University in Brno, Valtická 337, 691 44 Lednice, Czech Republic		Acaulium	0	0	0	0	0	0	1	0	0	0	0	0	0	0	0	0	0	0	0	0
3 Instituto de Ciencias de la Vid y del Vino, Consejo, Universidad de la Rioja - Gobierno de la Rioja, Logroño 26007, Spain		Acremonium	0	0	0	0	0	0	0	0	0	0	0	0	194	0	2	0	0	0	0	0
		Acrostalagmus	0	0	0	0	0	0	0	0	0	0	0	0	0	0	0	0	0	1	0	0
		Alpinaria	0	0	0	0	0	0	0	0	0	0	0	0	0	0	26	0	0	0	0	0
		Alternaria	0	0	0	0	0	0	0	0	0	0	5	0	0	0	0	0	0	0	0	0
		Amanita	0	0	0	0	0	0	0	0	0	0	0	0	0	0	0	0	1	0	0	0
		Anzia	0	0	0	0	0	37	0	0	0	0	0	0	0	0	0	0	0	0	0	0
		Apophysomyces	0	0	0	0	0	0	0	9	0	0	0	0	0	0	0	0	0	0	0	0
		Ascochyta	0	0	1	0	0	0	0	0	2	1	0	0	0	0	0	0	0	0	0	0
		Aspergillus	1	24	0	0	0	0	0	0	0	36	13	5	0	1	1	1	2	8	2	2
		Aureobasidium	0	0	0	4	1	0	0	0	0	0	0	0	0	0	0	0	0	0	0	0
		Cadophora	0	0	0	2	0	0	0	0	0	0	0	0	0	15	0	17	0	2	0	0
		Camarotella	0	5	3	2	0	2	0	3	0	11926	0	21199	0	5081	3	1	0	0	14139	8949
		Cephalotrichum	0	0	0	0	152	0	0	0	0	0	0	0	0	0	0	0	0	0	0	0
		Cetrelia	0	0	0	0	0	0	0	0	0	0	0	0	0	0	0	0	0	0	0	2
		Cistella	0	0	0	0	7	6	0	0	0	0	0	0	0	0	0	0	0	0	0	0
		Cladosporium	0	0	0	0	0	0	0	1	0	0	0	0	0	0	0	0	0	0	0	0
		Entrophospora	0	0	0	0	0	0	46	0	0	0	0	0	0	0	0	0	0	0	0	0
		Clonostachys	0	5	8	0	54	31	23	0	0	74	0	0	0	0	0	0	5	0	0	0
		Coniothyrium	0	0	0	0	0	0	0	0	0	0	0	0	0	0	0	0	5	10	0	0
		Coprinellus	39	0	0	0	0	0	0	0	0	0	0	0	0	0	0	0	0	0	0	0
		Cornuvesica	0	0	0	0	37	781	698	0	0	0	0	0	0	0	0	0	0	0	0	0
		Cryptococcus	29	29	53	3	1	5	6	64	211	0	34	49	13	0	33	72	22	20	29	14
		Cryptococcus	0	0	0	0	0	0	0	0	0	9	0	16	0	3	0	0	0	0	8	4
		Cyphellophora	0	0	0	0	0	1	0	0	0	0	0	0	0	0	0	0	0	0	0	0
		Cystofilobasidium	0	0	0	0	0	0	1	0	0	0	1	0	0	0	0	0	0	0	0	0
		Dactylonectria	0	0	0	0	1	0	0	0	0	5	0	0	0	0	0	0	0	0	0	0
		Diaporthe	0	0	0	0	0	0	0	0	0	6	0	15	0	0	0	0	5	11	5	4
		Didymella	0	0	0	0	0	0	0	0	8	0	0	0	0	0	0	0	0	0	0	0
		Dominikia	0	13	0	0	0	0	0	0	0	0	0	0	0	0	0	0	0	0	0	0
		Entoleuca	0	0	0	0	0	0	0	18	0	0	0	0	0	2	0	0	0	0	0	0
		Epicoccum	0	0	0	0	0	0	0	0	41	7	18	46	0	0	39	16	0	0	0	0
		Exophiala	0	1	0	0	871	111	0	0	190	350	153	0	3	61	0	1	0	0	0	2
		Flagelloscypha	2	2	0	0	1	6	0	0	0	0	0	0	3007	5652	0	0	1	3	0	0
		Funneliformis	0	0	0	9	0	1	0	0	0	0	0	0	0	0	0	0	0	1	0	0
		Fusarium	1	0	1	1	0	0	0	1	452	4	4	1	2	0	22	3	2	0	0	1
		Fusicolla	0	0	0	0	1	0	0	0	0	0	0	0	0	0	0	0	0	0	0	0
		Fusidium	0	0	0	0	1	0	0	0	0	0	0	0	116	16	0	0	0	0	0	0
		Gibberella	0	0	4	0	0	0	2	0	31	14	0	21	0	1	1	0	1	0	0	0
		Gibellulopsis	0	0	0	51	0	0	0	15	0	1	0	0	0	0	97	0	0	0	0	0
		Gliocladiopsis	0	0	0	0	0	0	0	0	1	0	0	0	0	0	0	0	0	0	0	0
		Gliomastix	0	0	0	0	0	0	0	0	0	0	0	0	13	0	0	0	0	0	0	0
		Glomus	0	0	19	8	0	3	3	0	0	0	0	0	0	0	0	0	0	0	0	12
		Gongronella	0	0	0	0	0	0	0	0	0	0	118	56	0	0	0	0	0	0	0	0
		Gymnoascus	0	0	0	0	0	0	0	0	0	1	0	0	0	0	0	0	0	0	0	0
		Herpotrichia	0	0	0	0	0	0	0	0	0	0	0	0	0	0	27	0	0	0	0	0
		Hymenoscyphus	0	0	0	0	0	0	0	0	0	0	0	0	1	0	0	1	0	0	0	0
		Hypotrachyna	0	0	0	0	0	1	0	0	0	0	0	0	0	0	0	0	0	0	0	0
		Chaetomium	0	0	0	1	0	0	0	0	0	0	1	0	0	0	0	0	0	0	0	0
		Chrysosporium	0	0	0	0	0	0	5	0	0	4	0	0	0	0	0	0	3	0	0	0
		Ilyonectria	0	3	0	0	0	0	2	0	0	0	2	2	0	2	0	3	0	0	0	0
		Inocybe	0	1	0	0	2	0	0	0	994	0	0	0	0	0	0	0	0	3724	0	0
		Kurtzmanomyces	0	0	0	0	0	18	0	0	0	0	0	0	0	0	0	0	0	0	0	0
		Lecanicillium	0	0	0	0	0	0	0	0	0	1	0	0	0	0	0	0	0	0	0	0
		Leucoagaricus	0	0	0	0	0	0	0	0	0	0	87	0	0	18	0	0	6468	0	131	0
		Lindtneria	0	0	0	9	0	0	0	0	0	0	0	0	0	0	0	0	0	0	0	0
		Malassezia	1	0	48	48	0	0	0	0	159	54	0	0	0	0	0	0	0	0	1	0
		Minimedusa	0	0	0	0	0	0	0	0	1	0	0	0	0	0	0	0	0	0	0	0
		Minutisphaera	0	0	0	0	0	3	0	0	0	0	0	0	0	37	0	41	0	0	0	0
		Monocillium	0	0	0	0	0	0	0	0	0	0	37	0	0	0	0	0	0	402	0	0
		Monographella	0	0	0	0	1	0	0	0	0	0	0	0	0	0	0	0	0	0	0	0
		Morchella	10	35	0	0	0	0	0	0	0	0	0	0	0	0	0	0	0	0	0	0
		Mortierella	0	11	0	13	118	6	6	0	0	21	10	47	19	0	2	35	14	0	0	65
		Mycena	0	0	0	0	0	0	0	0	0	0	0	0	0	0	0	63	0	0	0	0
		Mycenella	0	0	0	0	2	0	0	0	1009	0	0	0	0	0	0	0	0	0	0	0
		Myrothecium	0	0	0	0	0	0	0	0	0	17	0	16	0	6	0	0	0	0	10	8
		Nectria	0	1	0	0	0	0	0	0	0	0	0	0	0	0	0	0	0	0	0	0
		Neoascochyta	0	0	0	0	0	0	0	0	0	0	0	0	0	0	4	0	0	0	0	0
		Nothophoma	0	0	0	0	0	0	0	0	34	7	12	33	0	0	29	16	0	0	0	0
		Paracoccidioides	0	0	0	0	0	5	0	0	0	0	0	0	0	0	0	0	0	0	0	0
		Paracylindrocarpon	0	0	0	0	0	0	0	0	0	0	0	0	0	0	0	0	0	0	0	2
		Paraglomus	0	0	0	0	0	0	0	0	0	0	0	0	0	269	0	0	0	0	0	0
		Paraphoma	0	0	0	0	9	0	11	0	0	0	0	0	0	0	0	0	0	0	0	0
		Penicillium	0	2	0	3	6	4	0	6	0	5	12	80	0	0	10	0	9	8	25	1
		Peniophora	0	0	0	0	0	0	0	0	0	0	0	0	0	0	0	0	0	15	0	0
		Pezicula	0	0	0	0	0	0	0	0	0	0	0	0	0	0	0	0	0	5	28	0
		Phialocephala	0	0	0	0	0	0	0	0	0	0	0	4	0	0	0	0	4	0	0	0
		Phaeococcomyces	0	0	0	0	0	0	0	0	0	36	0	0	0	0	0	0	0	0	0	0
		Phialocephala	0	0	0	0	0	0	0	0	0	0	0	4	0	0	0	0	4	0	0	0
		Phomopsis	0	0	0	0	0	0	0	0	0	1	0	0	0	0	0	0	0	0	0	0
		Placidium	0	0	0	0	0	3	0	0	0	0	0	0	0	0	0	0	0	0	0	0
		Plectosphaerella	0	0	0	132	1	80	0	0	0	0	0	0	209	0	0	0	0	0	0	0
		Pleurophragmium	0	0	0	0	3	0	0	0	0	0	0	0	0	0	0	0	0	0	0	0
		Pleurotus	0	0	0	0	0	0	0	0	0	9	0	10	0	2	0	0	0	0	2	1
		Powellomyces	0	0	0	0	0	0	0	0	0	0	0	0	0	0	0	0	1	0	0	0
		Preussia	0	3	0	0	0	0	0	0	0	0	0	0	0	0	0	0	0	0	0	0
		Protomyces	0	43	0	0	0	0	0	0	0	0	0	0	0	0	0	0	0	0	0	0
		Pseudogymnoascus	0	0	0	0	0	0	2	0	0	4	0	0	0	0	0	0	3	0	0	1
		Pyrenochaeta	0	0	0	0	0	0	0	0	0	0	0	0	0	0	0	0	2	0	0	0
		Ramularia	0	0	9	0	0	0	0	0	0	0	0	0	0	0	0	0	0	0	0	0
		Rasamsonia	0	0	0	0	0	2	0	0	0	0	0	0	0	0	0	0	0	0	0	0
		Rhizoctonia	0	0	0	0	0	0	0	0	0	4	0	1	0	0	0	0	0	0	3	1
		Rhizophagus	0	23	10	0	0	0	157	0	0	27	5	0	0	48	0	0	0	0	0	12
		Rhodotorula	0	0	0	0	0	0	0	0	0	3	0	3	0	0	0	0	0	0	3	0
		Roesleria	0	0	0	0	0	0	0	0	0	0	0	0	20	0	0	0	0	0	0	0
		Russula	0	0	0	0	0	0	0	0	0	6	0	9	0	5	0	0	0	0	8	3
		Septoglomus	0	0	0	0	3	5	0	0	0	0	0	0	0	0	0	0	0	0	0	0
		Schizothecium	0	0	0	0	0	0	0	0	0	0	3	0	0	0	0	0	0	0	0	0
		Solicoccozyma	0	0	0	0	0	0	0	0	1	0	1	0	0	0	0	0	1	0	0	0
		Sporobolomyces	0	0	51	0	0	0	0	0	0	0	0	0	0	0	0	0	0	0	0	0
		Stachybotrys	1	0	0	0	0	0	0	0	0	0	0	0	1	0	0	0	0	0	0	0
		Talaromyces	0	0	31	0	0	0	0	0	0	0	0	8	0	0	0	0	0	0	3	1
		Tomentella	0	0	0	0	0	0	0	0	0	0	1	0	0	0	0	0	0	0	0	0
		Trichoderma	0	0	0	0	0	0	0	0	1	0	1	1	0	0	0	0	18	0	0	0
		Umbelopsis	0	0	0	0	0	0	0	0	0	0	0	0	48	0	0	0	0	3	0	0
		Vishniacozyma	0	0	0	0	3	0	0	0	0	27	0	0	0	0	0	0	0	0	0	0
		Volutella	0	67	0	0	0	0	0	0	0	0	0	0	0	0	0	0	0	0	0	0
		Volvariella	0	0	0	0	0	0	0	389	0	0	0	0	0	0	0	1	0	0	0	0
		Yarrowia	0	209	345	248	0	0	0	0	0	47	0	0	0	0	1	0	0	1	1219	0

## Sheet: Table S5
Arbuscular mycorrhizal fungi strongly influence the endorhizosphere of grapevine rootstocks with soil type as a key factor.		Table S4: Abundance of detected OTUs in the LSU library.
K. Štůsková1, A. Vavřiník2, E. Hakalová1, J. Čechová1, D. Gramaje3, A. Eichmeier1		Genus	LE				ME				PE			ZE
1 Mendeleum – Institute of Genetics, Mendel University in Brno, Valtická 334, 69144, Lednice, Czech Republic.			1	2	3	4	1	2	3	4	1	2	3	2	3	4
2 Department of Viticulture and Enology, Mendel University in Brno, Valtická 337, 691 44 Lednice, Czech Republic		Alternaria	0	0	0	0	0	0	0	0	0	1	0	0	0	0
3 Instituto de Ciencias de la Vid y del Vino, Consejo, Universidad de la Rioja - Gobierno de la Rioja, Logroño 26007, Spain		Amaurodon	0	0	0	0	0	0	0	0	0	1	0	0	0	0
		Amphinema	0	0	0	0	0	0	0	0	1	0	0	0	0	0
		Barrmaelia	0	0	1	0	0	0	0	0	0	0	0	0	0	0
		Boletus	0	0	1	0	0	0	0	0	0	0	0	0	0	0
		Cantharellula	0	0	0	0	0	0	0	0	0	1	0	0	0	0
		Ceriporiopsis	0	0	0	0	0	0	0	0	0	0	1	0	0	0
		Clavariadelphus	0	0	0	0	0	0	0	0	1	0	0	0	0	0
		Coltricia	0	0	0	0	0	0	0	0	1	0	0	0	0	0
		Cora	0	0	0	0	1	0	0	0	0	0	0	0	0	0
		Cystolepiota	0	0	0	0	0	0	0	0	1	0	0	0	0	0
		Delastria	0	0	0	0	0	0	0	0	0	0	0	1	0	0
		Diaporthe	0	0	0	0	0	0	0	0	0	0	0	0	1	0
		Eichleriella	0	0	0	0	0	0	0	0	1	0	0	0	0	0
		Fuscoporia	0	0	0	0	0	0	0	0	1	0	0	0	0	0
		Fuscutata	0	0	0	0	0	0	0	0	0	0	1	0	0	0
		Fusicladium	0	0	0	0	1	0	0	0	0	0	0	0	0	0
		Geesterania	0	0	0	0	0	0	0	0	1	0	0	0	0	0
		Geopora	0	0	0	0	0	1	0	0	0	0	0	0	0	0
		Geotrichum	0	1	0	0	0	0	0	0	0	0	0	0	0	0
		Hapalocystis	0	0	0	0	1	0	0	0	0	0	0	0	0	0
		Hapalopilus	0	0	0	0	0	0	0	0	1	0	0	0	0	0
		Hyphodontia	0	0	0	0	0	0	0	1	0	0	0	0	0	0
		Lepista	0	0	0	0	0	0	0	0	1	0	0	0	0	0
		Lobulomyces	0	0	0	0	0	0	0	0	1	0	0	0	0	0
		Macrohyporia	0	0	0	0	0	0	0	0	0	1	0	0	0	0
		Malassezia	0	0	0	0	0	0	1	0	0	0	0	0	0	0
		Metschnikowia	0	0	0	0	0	0	0	0	1	0	0	0	0	0
		Micropsalliota	0	0	0	0	0	0	0	0	1	0	0	0	0	0
		Moniliella	0	0	0	1	0	0	0	0	0	0	0	0	0	0
		Mycena	0	0	0	0	1	0	0	0	0	0	0	0	0	0
		Naganishia	0	0	0	0	1	0	0	0	0	0	0	0	0	0
		Nemania	0	0	0	0	0	0	0	0	0	0	0	1	0	0
		Phaeoacremonium	0	0	1	0	0	0	0	0	0	0	0	0	0	0
		Phaeohelotium	0	0	0	0	0	0	0	0	0	0	0	1	0	0
		Phaeomoniella	0	0	0	0	0	0	0	0	0	1	0	0	0	0
		Pleurotus	1	0	0	0	0	0	0	0	0	0	0	0	0	0
		Protomerulius	0	0	0	0	0	0	0	0	1	0	0	0	0	0
		Puccinia	0	0	0	0	0	0	0	0	0	0	0	0	0	1
		Sacculospora	0	0	0	0	0	0	0	0	0	1	0	0	0	0
		Spizellomyces	0	0	0	0	0	0	0	0	1	0	0	0	0	0
		Steccherinum	0	0	0	0	0	0	0	0	1	0	0	0	0	0
		Trichaptum	0	0	0	0	0	0	0	0	1	0	0	0	0	0
		Tylopilus	0	0	0	0	1	0	0	0	0	0	0	0	0	0
		Venturia	0	1	0	0	0	0	0	0	0	0	0	0	0	0
		Dasyspora	0	0	0	0	0	0	0	0	0	0	2	0	0	0
		Diatrype	0	0	1	0	0	0	0	0	0	1	0	0	0	0
		Didymocrea	0	0	2	0	0	0	0	0	0	0	0	0	0	0
		Hesperomyces	0	0	0	0	0	0	0	0	2	0	0	0	0	0
		Hydnum	0	0	0	0	0	0	0	0	2	0	0	0	0	0
		Lignincola	0	0	0	0	2	0	0	0	0	0	0	0	0	0
		Melampsora	0	1	0	0	0	0	0	0	0	0	0	0	1	0
		Melanoleuca	0	0	0	0	0	0	0	0	1	0	1	0	0	0
		Odontia	0	0	0	0	0	0	0	0	2	0	0	0	0	0
		Orbilia	0	0	0	0	0	0	0	0	0	0	1	1	0	0
		Otospora	0	2	0	0	0	0	0	0	0	0	0	0	0	0
		Penicillium	0	1	0	0	0	0	0	0	1	0	0	0	0	0
		Scheffersomyces	1	0	0	0	1	0	0	0	0	0	0	0	0	0
		Sphenospora	0	0	0	0	0	0	0	2	0	0	0	0	0	0
		Strobilurus	0	0	0	0	2	0	0	0	0	0	0	0	0	0
		Symbiotaphrina	0	0	0	0	0	0	0	0	0	0	0	0	2	0
		Trichoderma	0	0	0	0	0	0	0	0	0	0	0	2	0	0
		Vararia	0	0	0	0	0	0	0	0	2	0	0	0	0	0
		Bensingtonia	0	0	0	0	0	0	0	0	0	0	3	0	0	0
		Botryohypochnus	0	0	0	0	2	0	0	0	1	0	0	0	0	0
		Cantharellus	0	1	0	0	0	1	0	0	0	1	0	0	0	0
		Hygrophorus	0	0	0	0	0	0	0	0	2	0	1	0	0	0
		Myrothecium	0	0	0	0	3	0	0	0	0	0	0	0	0	0
		Papiliotrema	0	1	0	0	0	0	0	2	0	0	0	0	0	0
		Peniophora	0	0	0	0	0	0	0	0	3	0	0	0	0	0
		Piptocephalis	0	0	0	0	0	0	0	0	3	0	0	0	0	0
		Powellomyces	0	0	0	0	0	0	0	0	0	0	3	0	0	0
		Rickia	0	3	0	0	0	0	0	0	0	0	0	0	0	0
		Robbauera	2	0	0	0	0	0	0	0	0	0	0	0	0	1
		Xylodon	0	0	0	0	0	0	0	0	3	0	0	0	0	0
		Ambispora	0	0	0	0	0	0	0	0	0	0	4	0	0	0
		Lactarius	0	0	0	0	0	0	0	0	4	0	0	0	0	0
		Phragmotaenium	0	0	0	0	0	0	0	0	0	0	0	0	0	4
		Starmerella	0	0	0	0	0	0	0	0	0	0	0	4	0	0
		Athelia	0	0	0	0	5	0	0	0	0	0	0	0	0	0
		Entorrhiza	0	5	0	0	0	0	0	0	0	0	0	0	0	0
		Geopyxis	0	0	0	0	2	0	0	0	3	0	0	0	0	0
		Lamelloporus	0	0	0	0	0	0	0	0	5	0	0	0	0	0
		Phialemoniopsis	0	0	0	0	0	0	0	0	0	0	0	5	0	0
		Phyllozyma	0	0	0	0	2	0	0	0	0	3	0	0	0	0
		Termitomyces	0	0	0	0	1	0	3	0	1	0	0	0	0	0
		Xenasmatella	0	0	0	0	0	0	0	0	5	0	0	0	0	0
		Chamonixia	0	0	0	0	0	1	0	3	0	0	0	0	0	2
		Circinella	0	0	0	0	7	0	0	0	0	0	0	0	0	0
		Gymnopilus	0	7	0	0	0	0	0	0	0	0	0	0	0	0
		Thyronectria	0	0	0	0	0	0	0	0	0	0	0	7	0	0
		Acrocordiella	0	0	0	0	0	0	0	0	0	0	0	9	0	0
		Cortinarius	0	1	0	0	1	0	0	0	5	0	2	0	0	0
		Diatrypella	0	0	1	0	0	0	0	0	0	4	2	0	2	0
		Hyalorbilia	0	0	0	0	0	0	0	0	0	0	9	0	0	0
		Tulostoma	0	0	0	0	0	0	0	0	8	0	0	1	0	0
		Austroboletus	0	0	0	0	0	0	0	0	11	0	0	0	0	0
		Gigaspora	3	7	1	0	0	0	0	0	0	0	0	0	0	0
		Filobasidiella	0	0	0	0	0	0	0	0	12	0	0	0	0	0
		Sebacina	1	0	1	0	0	0	9	0	1	0	0	0	0	0
		Tomentella	0	0	0	0	1	0	0	0	10	0	1	0	0	0
		Euoidium	0	0	9	0	4	0	0	0	0	0	0	0	0	0
		Fonsecazyma	0	0	0	0	13	0	0	0	0	0	0	0	0	0
		Favolus	0	9	0	0	0	0	0	0	3	2	0	0	0	0
		Fellozyma	0	0	0	0	0	0	0	0	14	0	0	0	0	0
		Pseudozyma	0	0	0	0	0	0	0	0	0	0	1	1	0	14
		Vanrija	0	0	0	0	0	0	0	0	15	0	0	0	1	0
		Tremella	0	0	0	0	9	5	0	0	3	0	0	0	0	0
		Russula	0	1	0	0	0	0	7	0	5	2	0	1	0	2
		Sakaguchia	0	0	0	0	0	0	0	0	0	0	0	0	18	0
		Thanatephorus	0	0	0	0	0	0	0	0	21	0	0	0	0	0
		Candida	0	0	0	0	0	0	0	0	26	0	0	0	0	0
		Archaeospora	0	0	0	0	0	10	0	12	0	0	1	7	0	0
		Hygrocybe	0	0	1	0	24	3	1	0	1	0	0	0	0	0
		Lactifluus	0	0	0	0	6	0	0	0	25	0	0	0	0	0
		Redeckera	0	2	0	0	0	0	27	0	0	0	0	0	0	2
		Dacrymyces	33	0	0	0	0	0	0	0	0	0	0	0	0	0
		Entoloma	0	2	0	0	8	0	0	0	2	6	16	1	0	0
		Dentiscutata	1	0	0	0	10	1	0	0	28	0	0	0	0	0
		Antrodia	0	1	0	0	25	0	0	1	11	0	2	0	1	0
		Ramaria	0	4	0	0	0	6	0	0	13	1	0	20	0	2
		Scutellospora	0	0	0	0	4	0	1	0	0	0	0	0	0	41
		Pseudotomentella	2	0	0	0	0	0	0	0	1	0	0	0	0	48
		Geastrum	4	5	25	0	0	0	0	0	0	0	0	18	0	0
		Inocybe	0	0	0	0	0	1	0	3	6	0	2	0	0	40
		Cystobasidium	0	0	0	0	0	0	0	0	54	0	0	0	0	0
		Fusarium	8	1	0	0	45	0	0	0	1	0	0	0	0	0
		Kwoniella	0	0	0	0	55	0	0	0	0	0	0	0	0	0
		Tomentellopsis	0	0	0	0	0	0	0	0	0	66	0	0	0	0
		Hysterangium	0	43	0	0	0	0	0	0	30	0	0	0	0	0
		Derxomyces	0	0	0	0	0	0	0	0	54	0	22	0	1	0
		Aspergillus	0	0	0	0	97	0	0	0	0	0	0	0	0	0
		Botryobasidium	0	0	0	0	0	0	0	0	144	1	0	0	0	0
		Marasmiellus	153	1	0	0	19	0	0	0	0	0	0	0	0	0
		Amanita	0	0	0	0	0	0	0	1	0	0	0	191	0	1
		Lindtneria	0	0	0	0	0	195	0	0	0	0	0	0	0	0
		Arrhenia	0	0	0	0	0	0	0	10	2	185	0	1	0	1
		Oxyporus	0	0	0	0	0	0	0	0	0	199	0	0	0	0
		Castanediella	0	0	0	0	0	0	0	0	0	0	0	238	0	0
		Sistotrema	0	0	0	0	7	0	0	0	45	0	46	176	0	0
		Lycoperdon	1	184	5	0	82	0	0	0	14	1	0	0	0	0
		Cystofilobasidium	1	287	0	0	1	0	0	0	0	0	0	0	0	0
		Corymbiglomus	140	0	0	0	0	0	167	0	0	0	0	0	0	0
		Ochroconis	0	0	0	0	305	0	0	2	0	0	0	0	0	0
		Mucor	0	0	1	0	0	0	324	0	0	0	1	0	0	0
		Funneliglomus	1	1	0	0	251	58	0	2	0	0	0	11	4	0
		Exobasidium	1	0	0	0	152	0	0	0	0	0	0	0	150	30
		Conocybe	0	0	0	0	357	0	0	0	0	0	0	0	0	0
		Byssocorticium	358	0	0	0	1	0	0	0	3	0	0	0	0	0
		Byssoporia	0	0	0	0	0	0	0	387	0	0	0	0	0	0
		Calocera	451	0	0	0	0	0	0	0	9	0	0	0	0	0
		Meira	0	0	0	0	0	0	0	0	0	0	0	0	464	0
		Bridgeoporus	0	0	0	0	0	0	0	0	0	481	0	0	0	0
		Erysiphe	0	0	0	0	215	0	0	0	62	0	299	0	0	0
		Marasmius	0	0	0	0	0	0	0	633	1	0	0	0	0	0
		Cryptotrichosporon	0	0	0	0	221	0	0	0	494	0	0	0	0	0
		Serendipita	0	0	1	0	2	0	0	0	878	0	0	0	0	0
		Podoscypha	0	0	0	0	911	0	0	0	0	0	0	1	0	0
		Phlogicylindrium	0	0	0	0	0	0	0	0	0	0	0	975	0	0
		Cryptococcus	0	1	0	0	1103	0	0	0	2	0	0	0	0	1
		Tilletia	143	0	0	0	239	0	0	1	0	0	1	0	0	751
		Piskurozyma	0	0	0	0	1128	0	0	0	13	0	0	0	0	0
		Cetraspora	325	116	0	0	0	0	0	0	637	159	131	0	0	0
		Polyozellus	0	0	2	0	0	0	0	0	0	0	1672	0	0	0
		Entrophospora	12	17	15	1	80	137	1251	0	15	44	28	79	9	2
		Volvariella	0	0	0	0	0	0	0	1767	1	0	0	0	0	0
		Tirispora	0	0	0	0	1788	0	0	0	0	0	0	0	0	0
		Colacogloea	1095	0	0	0	153	0	0	0	0	0	0	0	0	1099
		Phanerochaete	0	5	0	0	204	0	0	28	2509	0	756	0	0	272
		Gjaerumia	2084	0	0	0	10	0	0	0	0	0	0	0	0	2000
		Tilletiopsis	2793	0	0	0	291	0	0	0	2	0	0	0	0	3206
		Chaetomium	0	0	0	0	0	0	0	0	0	0	0	6357	0	1
		Kamienskia	6705	5	68	0	0	2	8	0	0	0	0	4	0	0
		Uleiella	3898	0	0	0	331	0	0	0	0	0	0	0	0	3694
		Diversispora	25	4306	2	0	0	0	19	853	0	1319	0	378	16	1987
		Apiotrichum	1892	484	43	0	944	128	0	1133	800	1221	0	935	4	2147
		Ceratobasidium	0	394	0	0	1893	0	60	0	8680	0	513	0	0	0
		Oehlia	32	7447	42	0	3756	0	0	630	0	0	2	0	0	0
		Acaulospora	88	356	159	4	15	9	31	273	28	160	33	699	9936	1036
		Paraglomus	0	1	0	0	0	0	0	50	0	0	0	29906	2	233
		Vishniacozyma	0	1715	4852	0	13304	0	0	40445	1	0	0	7	0	2
		Psathyrella	0	2	0	0	3901	0	26	0	107681	1969	2	0	0	0
		Dominikia	437	54940	111229	0	392	227	118	51155	1	3	3187	101694	2	12
		Septoglomus	12302	30	16840	0	61197	263653	19	1220	2	5	0	12192	0	0
		Funneliformis	223049	399325	117246	12677	394104	90208	14986	39234	129	35272	66581	215509	770	908
		Rhizophagus	68713	214078	82583	280642	79983	22083	54045	161410	782	504074	54378	224809	383617	53178

## Sheet: Table S6
Arbuscular mycorrhizal fungi strongly influence the endorhizosphere of grapevine rootstocks with soil type as a key factor.		Table S5: Network properties for the ITS library.
K. Štůsková1, A. Vavřiník2, E. Hakalová1, J. Čechová1, D. Gramaje3, A. Eichmeier1		Sub-region	Number of nodes	Number of edges	Positive interactions	Negative interactions
1 Mendeleum – Institute of Genetics, Mendel University in Brno, Valtická 334, 69144, Lednice, Czech Republic.		Litoměřice	17	202	74 (36 %)	128 (64 %)
2 Department of Viticulture and Enology, Mendel University in Brno, Valtická 337, 691 44 Lednice, Czech Republic		Mikulov	16	203	109 (54 %)	94 (46 %)
3 Instituto de Ciencias de la Vid y del Vino, Consejo, Universidad de la Rioja - Gobierno de la Rioja, Logroño 26007, Spain		Velké Pavlovice	21	200	19 (9.5 %)	181 (90.5 %)
		Slovácko	16	106	17 (16 %)	89 (84 %)
		Znojmo	18	161	15 (9 %)	146 (91 %)

## Sheet: Table S7
Arbuscular mycorrhizal fungi strongly influence the endorhizosphere of grapevine rootstocks with soil type as a key factor.		Table S6: Network properties for the LSU library.
K. Štůsková1, A. Vavřiník2, E. Hakalová1, J. Čechová1, D. Gramaje3, A. Eichmeier1		Sub.egion	Number of nodes	Number of edges	Positive interactions	Negative interactions
1 Mendeleum – Institute of Genetics, Mendel University in Brno, Valtická 334, 69144, Lednice, Czech Republic.		Litoměřice	24	223	216 (97 %)	7 (3%)
2 Department of Viticulture and Enology, Mendel University in Brno, Valtická 337, 691 44 Lednice, Czech Republic		Mikulov	33	605	352 (58 %)	253 (42 %)
3 Instituto de Ciencias de la Vid y del Vino, Consejo, Universidad de la Rioja - Gobierno de la Rioja, Logroño 26007, Spain		Velké Pavlovice	18	211	142 (67 %)	69 (33 %)
		Znojmo	21	281	181 (64 %)	100 (35 %)

## Sheet: Figure S1
Arbuscular mycorrhizal fungi strongly influence the endorhizosphere of grapevine rootstocks with soil type as a key factor.		Figure S1: Wine regions of the Czech Republic and sampling locations: Třebívlice (1); Pavlov (2), Velké Němčice (3), Mikulčice (4), Nový Šaldorf-Sedlešovice (5); image source: Dostálová, 2008 - edited by the authors.
K. Štůsková1, A. Vavřiník2, E. Hakalová1, J. Čechová1, D. Gramaje3, A. Eichmeier1
1 Mendeleum – Institute of Genetics, Mendel University in Brno, Valtická 334, 69144, Lednice, Czech Republic.
2 Department of Viticulture and Enology, Mendel University in Brno, Valtická 337, 691 44 Lednice, Czech Republic
3 Instituto de Ciencias de la Vid y del Vino, Consejo, Universidad de la Rioja - Gobierno de la Rioja, Logroño 26007, Spain

## Sheet: Figure S2
Arbuscular mycorrhizal fungi strongly influence the endorhizosphere of grapevine rootstocks with soil type as a key factor.		Figure S2: LEfSe analysis for ITS library (A) and LSU library (B). The various taxa are listed on the right side of the cladogram. Highly discriminating taxon nodes are coloured, and branch regions are shaded according to the highest rank of that taxon. For each taxon detected, the corresponding node in the taxonomic cladogram is coloured according to the sub-region with the highest rank for that…
K. Štůsková1, A. Vavřiník2, E. Hakalová1, J. Čechová1, D. Gramaje3, A. Eichmeier1
1 Mendeleum – Institute of Genetics, Mendel University in Brno, Valtická 334, 69144, Lednice, Czech Republic.
2 Department of Viticulture and Enology, Mendel University in Brno, Valtická 337, 691 44 Lednice, Czech Republic
3 Instituto de Ciencias de la Vid y del Vino, Consejo, Universidad de la Rioja - Gobierno de la Rioja, Logroño 26007, Spain

## Sheet: Figure S3
Arbuscular mycorrhizal fungi strongly influence the endorhizosphere of grapevine rootstocks with soil type as a key factor.		Figure S3: Networks of interactions of the most abundance genera of fungi for individual sub-regions (ITS library). Green lines represent positive interactions, and red lines represent negative interactions.
K. Štůsková1, A. Vavřiník2, E. Hakalová1, J. Čechová1, D. Gramaje3, A. Eichmeier1
1 Mendeleum – Institute of Genetics, Mendel University in Brno, Valtická 334, 69144, Lednice, Czech Republic.
2 Department of Viticulture and Enology, Mendel University in Brno, Valtická 337, 691 44 Lednice, Czech Republic
3 Instituto de Ciencias de la Vid y del Vino, Consejo, Universidad de la Rioja - Gobierno de la Rioja, Logroño 26007, Spain

[truncated: 2 more sheets: Figure S4, Figure S5]
